# Supplementary material for: Redetermination of Zn2Mo3O8
Source: Acta Crystallogr Sect E Struct Rep Online. 2009 Jun 13;65(Pt 7):i51. doi: 10.1107/S1600536809021928 (PMC2969349; doi:10.1107/S1600536809021928)
Supplement: Supplementary file 1 [file e-65-00i51-sup1.cif]

##############################################################################
###                                                                        ###
###        Electronic paper (Acta Crystallographica Section E)             ###
###                                                                        ###
##############################################################################
#                                                                            #
# This CIF contains the data in a paper accepted for publication in Acta     #
# Crystallographica Section E. It conforms to the requirements of Notes      #
# for Authors for Section E, and has been peer reviewed under the auspices   #
# of the IUCr Commission on Journals.                                        #
#                                                                            #
# Full details of the Crystallographic Information File format               #
# are given in the paper "The Crystallographic Information File (CIF):       #
# a New Standard Archive File for Crystallography" by S. R. Hall, F. H.      #
# Allen and I. D. Brown [Acta Cryst. (1991), A47, 655-685].                  #
#                                                                            #
# The current version of the core CIF dictionary is obtainable from          #
# ftp://ftp.iucr.org/pub/cif_core.dic. The current version number is 2.4.    #
#                                                                            #
# Software is freely available for graphical display of the structure(s) in  #
# this CIF.  For information consult the CIF home page http://www.iucr.org/  #
# cif/home.html                                                              #
#                                                                            #
# This file may be used for bona fide research purposes within the           #
# scientific community so long as proper attribution is given to the journal # 
# article from which it was obtained.                                        #
#                                                                            #
##############################################################################
                                             
data_I
_audit_creation_method     SHELXL-97
_chemical_name_systematic
;
dizinc trimolybdenum(IV) octaoxide
;
_chemical_name_common     ?
_chemical_formula_moiety     ?
_chemical_formula_sum     'Mo3 O8 Zn2'
_chemical_formula_structural     'Zn2 (Mo3 O8)'
_chemical_formula_iupac     'Zn2 Mo3 O8'
_chemical_formula_weight     546.56
_chemical_melting_point     ?
_symmetry_cell_setting     hexagonal
_symmetry_space_group_name_H-M     'P 63 m c'
_symmetry_space_group_name_Hall     'P 6c -2c'
loop_
    _symmetry_equiv_pos_as_xyz
    'x, y, z'
    '-x, -y, z+1/2'
    '-y, x-y, z'
    '-x+y, -x, z'
    'x-y, x, z+1/2'
    'y, -x+y, z+1/2'
    '-x+y, y, z'
    'x, x-y, z'
    '-y, -x, z'
    'y, x, z+1/2'
    '-x, -x+y, z+1/2'
    'x-y, -y, z+1/2'
_cell_length_a     5.7816(2)
_cell_length_b     5.7816(2)
_cell_length_c     9.9345(3)
_cell_angle_alpha     90.00
_cell_angle_beta     90.00
_cell_angle_gamma     120.00
_cell_volume     287.589(17)
_cell_formula_units_Z     2
_cell_measurement_reflns_used     6245
_cell_measurement_theta_min     0.93
_cell_measurement_theta_max     43.97
_cell_measurement_temperature     293(2)
_exptl_crystal_description     'irregular block'
_exptl_crystal_colour     black
_exptl_crystal_size_max     0.210
_exptl_crystal_size_mid     0.125
_exptl_crystal_size_min     0.070
_exptl_crystal_density_diffrn     6.312
_exptl_crystal_density_meas     ?
_exptl_crystal_density_method     'not measured'
_exptl_crystal_F_000     500
_exptl_absorpt_coefficient_mu     14.590
_exptl_absorpt_correction_type     analytical
_exptl_absorpt_process_details     '(de Meulenaer & Tompa, 1965)'
_exptl_absorpt_correction_T_min     0.0479
_exptl_absorpt_correction_T_max     0.1574
_exptl_special_details
;
;
_diffrn_ambient_temperature     293(2)
_diffrn_radiation_type     MoK\a
_diffrn_radiation_wavelength     0.71069
_diffrn_radiation_source     'fine-focus sealed tube'
_diffrn_radiation_monochromator     graphite
_diffrn_measurement_device_type     'Nonius KappaCCD'
_diffrn_measurement_method     '\f scans (\k = 0) + additional \w scans'
_diffrn_reflns_number     8536
_diffrn_reflns_av_R_equivalents     0.0230
_diffrn_reflns_av_sigmaI/netI     0.0174
_diffrn_reflns_theta_min     4.07
_diffrn_reflns_theta_max     43.97
_diffrn_reflns_theta_full     43.97
_diffrn_measured_fraction_theta_max     0.992
_diffrn_measured_fraction_theta_full     0.992
_diffrn_reflns_limit_h_min     -11
_diffrn_reflns_limit_h_max     7
_diffrn_reflns_limit_k_min     -11
_diffrn_reflns_limit_k_max     11
_diffrn_reflns_limit_l_min     -16
_diffrn_reflns_limit_l_max     19
_refine_special_details
;
Refinement of <i>F</i>^2^ against ALL reflections. The weighted <i>R</i>-factor
<i>wR</i> and goodness of fit <i>S</i> are based on <i>F</i>^2^, conventional
<i>R</i>-factors <i>R</i> are based on <i>F</i>, with <i>F</i> set to zero for
negative <i>F</i>^2^. The threshold expression of <i>F</i>^2^ >
\s(<i>F</i>^2^) is used only for calculating <i>R</i>-factors(gt) <i>etc</i>.
and is not relevant to the choice of reflections for refinement.
<i>R</i>-factors based on <i>F</i>^2^ are statistically about twice as large
as those based on <i>F</i>, and <i>R</i>- factors based on ALL data will be
even larger.
;
_reflns_number_total     790
_reflns_number_gt     778
_reflns_threshold_expression     I>2\s(I)
_refine_ls_structure_factor_coef     Fsqd
_refine_ls_matrix_type     full
_refine_ls_R_factor_all     0.0137
_refine_ls_R_factor_gt     0.0133
_refine_ls_wR_factor_gt     0.0293
_refine_ls_wR_factor_ref     0.0293
_refine_ls_goodness_of_fit_ref     1.158
_refine_ls_restrained_S_all     1.158
_refine_ls_number_reflns     790
_refine_ls_number_parameters     33
_refine_ls_number_restraints     1
_refine_ls_weighting_scheme     calc
_refine_ls_weighting_details
              'w=1/[\s^2^(Fo^2^)+(0.0117P)^2^+0.2665P] where P=(Fo^2^+2Fc^2^)/3'
_atom_sites_solution_primary     direct
_atom_sites_solution_secondary     difmap
_refine_ls_shift/su_max     0.001
_refine_ls_shift/su_mean     0.000
_refine_diff_density_max     0.969
_refine_diff_density_min     -1.058
_refine_ls_extinction_method     'SHELXL97 (Sheldrick, 2008)'
_refine_ls_extinction_coef     0.0306(13)
_refine_ls_extinction_expression
                                  'Fc^*^=kFc[1+0.001xFc^2^\l^3^/sin(2\q)]^-1/4^'
_refine_ls_abs_structure_details     'Flack (1983), 322 Friedel pairs'
_refine_ls_abs_structure_Flack     0.155(15)
loop_
    _atom_type_symbol
    _atom_type_description
    _atom_type_scat_dispersion_real
    _atom_type_scat_dispersion_imag
    _atom_type_scat_source
    'O' 'O' 0.0106 0.0060
                         'International Tables Vol C Tables 4.2.6.8 and 6.1.1.4'
    'Zn' 'Zn' 0.2839 1.4301
                         'International Tables Vol C Tables 4.2.6.8 and 6.1.1.4'
    'Mo' 'Mo' -1.6832 0.6857
                         'International Tables Vol C Tables 4.2.6.8 and 6.1.1.4'
_computing_data_collection     'COLLECT (Nonius, 1998)'
_computing_cell_refinement     'COLLECT (Nonius, 1998)'
_computing_data_reduction     'EvalCCD (Duisenberg <i>et al.</i>, 2003)'
_computing_structure_solution     'SIR97 (Altomare <i>et al.</i>,  1999)'
_computing_structure_refinement     'SHELXL97 (Sheldrick, 2008)'
_computing_molecular_graphics     'DIAMOND (Bergerhoff, 1996)'
_computing_publication_material     'SHELXL97 (Sheldrick, 2008)'
loop_
    _atom_site_type_symbol
    _atom_site_label
    _atom_site_fract_x
    _atom_site_fract_y
    _atom_site_fract_z
    _atom_site_U_iso_or_equiv
    _atom_site_adp_type
    _atom_site_calc_flag
    _atom_site_refinement_flags
    _atom_site_occupancy
    _atom_site_disorder_assembly
    _atom_site_disorder_group
    Mo Mo1 -0.29203(3) -0.146014(13) -0.925032(13) 0.00373(3) Uani d S 1 . .
    Zn Zn1 -0.6667 0.6667 -0.62348(6) 0.00671(7) Uani d S 1 . .
    Zn Zn2 -0.3333 0.3333 -0.68932(6) 0.00606(7) Uani d S 1 . .
    O O1 -0.16669(16) 0.16669(16) -0.8086(2) 0.00588(19) Uani d S 1 . .
    O O2 -0.51182(15) -0.0236(3) -1.04041(16) 0.0055(2) Uani d S 1 . .
    O O3 -0.6667 -0.3333 -0.8210(3) 0.0054(4) Uani d S 1 . .
    O O4 0.0000 0.0000 -1.0666(3) 0.0057(3) Uani d S 1 . .
loop_
    _atom_site_aniso_label
    _atom_site_aniso_U_11
    _atom_site_aniso_U_22
    _atom_site_aniso_U_33
    _atom_site_aniso_U_12
    _atom_site_aniso_U_13
    _atom_site_aniso_U_23
    Mo1 0.00333(5) 0.00389(4) 0.00377(5) 0.00166(2) 0.00017(5) 0.00008(2)
    Zn1 0.00746(10) 0.00746(10) 0.00521(15) 0.00373(5) 0.000 0.000
    Zn2 0.00647(10) 0.00647(10) 0.00525(15) 0.00323(5) 0.000 0.000
    O1 0.0061(4) 0.0061(4) 0.0052(5) 0.0028(4) 0.0007(2) -0.0007(2)
    O2 0.0048(3) 0.0056(5) 0.0066(6) 0.0028(2) 0.0005(2) 0.0011(4)
    O3 0.0063(5) 0.0063(5) 0.0038(8) 0.0031(2) 0.000 0.000
    O4 0.0068(5) 0.0068(5) 0.0036(8) 0.0034(3) 0.000 0.000
_geom_special_details
;
All e.s.d.'s (except the e.s.d. in the dihedral angle between two l.s. planes)
are estimated using the full covariance matrix. The cell e.s.d.'s are taken
into account individually in the estimation of e.s.d.'s in distances, angles
and torsion angles; correlations between e.s.d.'s in cell parameters are only
used when they are defined by crystal symmetry. An approximate (isotropic)
treatment of cell e.s.d.'s is used for estimating e.s.d.'s involving l.s.
planes.
;
loop_
    _geom_bond_atom_site_label_1
    _geom_bond_atom_site_label_2
    _geom_bond_site_symmetry_2
    _geom_bond_distance
    _geom_bond_publ_flag
    Mo1 O1 . 1.9549(14) y
    Mo1 O1 3 1.9549(14) ?
    Mo1 O4 . 2.0286(19) y
    Mo1 O2 . 2.0804(10) y
    Mo1 O2 4_445 2.0804(10) ?
    Mo1 O3 . 2.1415(14) y
    Mo1 Mo1 4 2.5326(2) y
    Mo1 Mo1 3 2.5326(2) ?
    Zn1 O3 1_565 1.963(3) y
    Zn1 O2 2_465 1.9687(15) ?
    Zn1 O2 6_455 1.9687(15) ?
    Zn1 O2 5_565 1.9687(15) ?
    Zn2 O1 . 2.0467(18) y
    Zn2 O1 4_455 2.0467(18) ?
    Zn2 O1 3_565 2.0467(18) ?
    Zn2 O2 6 2.1431(16) y
    Zn2 O2 2_455 2.1431(16) ?
    Zn2 O2 5_565 2.1431(16) ?
loop_
    _geom_angle_atom_site_label_1
    _geom_angle_atom_site_label_2
    _geom_angle_atom_site_label_3
    _geom_angle_site_symmetry_1
    _geom_angle_site_symmetry_3
    _geom_angle
    _geom_angle_publ_flag
    O1 Mo1 O1 . 3 95.38(11) ?
    O1 Mo1 O4 . . 100.30(5) ?
    O1 Mo1 O4 3 . 100.30(5) ?
    O1 Mo1 O2 . . 91.06(7) ?
    O1 Mo1 O2 3 . 166.69(5) ?
    O4 Mo1 O2 . . 89.96(6) ?
    O1 Mo1 O2 . 4_445 166.69(5) ?
    O1 Mo1 O2 3 4_445 91.06(7) ?
    O4 Mo1 O2 . 4_445 89.96(6) ?
    O2 Mo1 O2 . 4_445 80.41(8) ?
    O1 Mo1 O3 . . 89.76(6) ?
    O1 Mo1 O3 3 . 89.76(6) ?
    O4 Mo1 O3 . . 164.96(9) ?
    O2 Mo1 O3 . . 78.60(6) ?
    O2 Mo1 O3 4_445 . 78.60(6) ?
    O1 Mo1 Mo1 . 4 49.63(4) ?
    O1 Mo1 Mo1 3 4 95.26(4) ?
    O4 Mo1 Mo1 . 4 51.38(4) ?
    O2 Mo1 Mo1 . 4 97.78(4) ?
    O2 Mo1 Mo1 4_445 4 141.34(3) ?
    O3 Mo1 Mo1 . 4 139.34(4) ?
    O1 Mo1 Mo1 . 3 95.26(4) ?
    O1 Mo1 Mo1 3 3 49.63(4) ?
    O4 Mo1 Mo1 . 3 51.38(4) ?
    O2 Mo1 Mo1 . 3 141.34(3) ?
    O2 Mo1 Mo1 4_445 3 97.78(4) ?
    O3 Mo1 Mo1 . 3 139.34(4) ?
    Mo1 Mo1 Mo1 4 3 60.0 ?
    O3 Zn1 O2 1_565 2_465 114.79(5) ?
    O3 Zn1 O2 1_565 6_455 114.79(5) ?
    O2 Zn1 O2 2_465 6_455 103.67(6) ?
    O3 Zn1 O2 1_565 5_565 114.79(5) ?
    O2 Zn1 O2 2_465 5_565 103.67(6) ?
    O2 Zn1 O2 6_455 5_565 103.67(6) ?
    O1 Zn2 O1 . 4_455 89.84(8) ?
    O1 Zn2 O1 . 3_565 89.84(8) ?
    O1 Zn2 O1 4_455 3_565 89.84(8) ?
    O1 Zn2 O2 . 6 96.01(5) ?
    O1 Zn2 O2 4_455 6 171.73(8) ?
    O1 Zn2 O2 3_565 6 96.01(5) ?
    O1 Zn2 O2 . 2_455 96.01(5) ?
    O1 Zn2 O2 4_455 2_455 96.01(5) ?
    O1 Zn2 O2 3_565 2_455 171.73(7) ?
    O2 Zn2 O2 6 2_455 77.60(7) ?
    O1 Zn2 O2 . 5_565 171.73(7) ?
    O1 Zn2 O2 4_455 5_565 96.01(5) ?
    O1 Zn2 O2 3_565 5_565 96.01(5) ?
    O2 Zn2 O2 6 5_565 77.60(7) ?
    O2 Zn2 O2 2_455 5_565 77.60(7) ?
    Mo1 O1 Mo1 . 4 80.75(7) ?
    Mo1 O1 Zn2 . . 137.21(4) ?
    Mo1 O1 Zn2 4 . 137.21(4) ?
    Zn1 O2 Mo1 2_464 . 119.89(5) ?
    Zn1 O2 Mo1 2_464 3_455 119.89(5) ?
    Mo1 O2 Mo1 . 3_455 102.68(7) ?
    Zn1 O2 Zn2 2_464 2_454 111.56(8) ?
    Mo1 O2 Zn2 . 2_454 99.62(5) ?
    Mo1 O2 Zn2 3_455 2_454 99.62(5) ?
    Zn1 O3 Mo1 1_545 3_455 118.84(7) ?
    Zn1 O3 Mo1 1_545 4_445 118.84(7) ?
    Mo1 O3 Mo1 3_455 4_445 98.68(9) ?
    Zn1 O3 Mo1 1_545 . 118.84(7) ?
    Mo1 O3 Mo1 3_455 . 98.68(9) ?
    Mo1 O3 Mo1 4_445 . 98.68(9) ?
    Mo1 O4 Mo1 4 . 77.25(8) ?
    Mo1 O4 Mo1 4 3 77.25(8) ?
    Mo1 O4 Mo1 . 3 77.25(8) ?
data_global
_journal_date_recd_electronic     2009-05-13
_journal_date_accepted     2009-06-09
_journal_name_full     'Acta Crystallographica, Section E'
_journal_year     2009
_journal_volume     65
_journal_issue      7
_journal_page_first     i51
_journal_page_last     i51
_journal_paper_category     QI
_journal_coeditor_code     WM2235
_publ_contact_author_name     'Gougeon, P.'
_publ_contact_author_address
;
Sciences Chimiques de Rennes
UMR CNRS No. 6226
Universit\'e de Rennes I
Avenue du G\'en\'eral Leclerc
35042 Rennes CEDEX
France
;
_publ_contact_author_email     Patrick.Gougeon@univ-rennes1.fr
_publ_contact_author_fax     '(33) 99 63 57 04'
_publ_contact_author_phone     '(33) 99 28 62 54'
_publ_section_title
;
Redetermination of Zn~2~Mo~3~O~8~
;
loop_
    _publ_author_name
    _publ_author_address
    'Cuny, Jerome'
;
Sciences Chimiques de Rennes
UMR CNRS No. 6226
Universit\'e de Rennes I--INSA Rennes
Avenue du G\'en\'eral Leclerc
35042 Rennes CEDEX
France
;
    'Gougeon, Patrick'
;
Sciences Chimiques de Rennes
UMR CNRS No. 6226
Universit\'e de Rennes I--INSA Rennes
Avenue du G\'en\'eral Leclerc
35042 Rennes CEDEX
France
;
    'Gall, Philippe'
;
Sciences Chimiques de Rennes
UMR CNRS No. 6226
Universit\'e de Rennes I--INSA Rennes
Avenue du G\'en\'eral Leclerc
35042 Rennes CEDEX
France
;
