# Supplementary material for: Redetermination of Zn2Mo3O8
Source: Acta Crystallogr Sect E Struct Rep Online. 2009 Jun 13;65(Pt 7):i51. doi: 10.1107/S1600536809021928 (PMC2969349; doi:10.1107/S1600536809021928)
Supplement: Supplementary file 2 [file e-65-00i51-Isup2.hkl]

#
# h,k,l, Fc-squared, Fo-squared, sigma(Fo-squared) and status flag
#
data_I
_shelx_title '                                   zn2 in P 63 m c'
_shelx_refln_list_code          4
_shelx_F_calc_maximum      196.95
_exptl_crystal_F_000       500.00
_reflns_d_resolution_high  0.5118
 
loop_
 _symmetry_equiv_pos_as_xyz
 'x, y, z'
 '-x, -y, z+1/2'
 '-y, x-y, z'
 '-x+y, -x, z'
 'x-y, x, z+1/2'
 'y, -x+y, z+1/2'
 '-x+y, y, z'
 'x, x-y, z'
 '-y, -x, z'
 'y, x, z+1/2'
 '-x, -x+y, z+1/2'
 'x-y, -y, z+1/2'
 
_cell_length_a     5.7816
_cell_length_b     5.7816
_cell_length_c     9.9345
_cell_angle_alpha  90.000
_cell_angle_beta   90.000
_cell_angle_gamma 120.000
 
_shelx_F_squared_multiplier     1.000
 
loop_
 _refln_index_h
 _refln_index_k
 _refln_index_l
 _refln_F_squared_calc
 _refln_F_squared_meas
 _refln_F_squared_sigma
 _refln_observed_status
   0   5 -16      681.51      628.25     98.17 o
  -1   5 -15      655.10      644.22     97.73 o
  -1   6 -15       11.89       29.72     95.24 o
   0   6 -15       48.35       21.40     96.19 o
  -2   5 -14     2959.83     3041.94    129.08 o
  -1   5 -14      842.13      833.29     53.19 o
  -1   6 -14      265.36      270.40     57.41 o
   0   6 -14      821.41      807.32     63.96 o
  -1   7 -14      739.65      738.96     43.72 o
  -2   5 -13       87.06      107.29     29.73 o
  -2   6 -13     1984.68     2022.16     79.21 o
  -1   6 -13       97.53      106.09     44.80 o
   0   6 -13       59.88       49.15     43.03 o
  -2   7 -13     1829.82     1811.48     82.43 o
  -1   7 -13      194.35      214.31     34.47 o
   0   7 -13       58.32       73.26     34.49 o
  -3   8 -13      375.75      357.79     31.06 o
  -2   8 -13      303.36      260.83     34.04 o
  -2   5 -12     3500.32     3695.53    134.48 o
  -3   6 -12      294.80      295.59     32.31 o
  -2   6 -12      331.50      320.09     38.26 o
  -1   6 -12      353.06      306.46     34.33 o
   0   6 -12      519.47      543.83     47.54 o
  -1   7 -12      777.97      771.81     30.74 o
   0   7 -12     3604.99     3697.62    129.79 o
  -4   8 -12      226.17      158.23     72.72 o
  -3   8 -12      115.98      113.76     27.42 o
  -2   8 -12      250.37      218.40     31.76 o
  -1   8 -12      242.80      210.65     40.27 o
  -1   4 -11      722.04      783.05     31.44 o
  -2   5 -11      427.36      468.73     24.71 o
  -2   6 -11     1800.89     1858.73     83.76 o
  -1   6 -11      570.53      553.90     31.86 o
   0   6 -11       79.41       73.32     29.02 o
  -3   7 -11     2537.61     2669.61     85.18 o
  -2   7 -11     2687.77     2682.71     95.07 o
  -1   7 -11      173.18      184.53     26.83 o
   0   7 -11      142.75      140.09     25.12 o
  -3   8 -11      320.67      301.15     28.98 o
  -2   8 -11      462.14      443.23     29.66 o
  -1   8 -11      188.91      166.55     20.31 o
   0   8 -11      425.15      427.07     47.38 o
  -4   9 -11       97.50      122.63     38.95 o
  -3   9 -11      794.93      744.01     46.28 o
  -2   5 -10     2760.25     2811.15     72.96 o
  -3   6 -10      261.21      262.85     23.14 o
  -2   6 -10      896.61      889.87     25.68 o
  -1   6 -10      613.58      610.58     33.58 o
   0   6 -10     2513.46     2675.68    104.68 o
  -3   7 -10     1245.23     1312.75     33.88 o
  -2   7 -10      889.77      866.69     42.64 o
  -1   7 -10      450.36      434.67     17.17 o
   0   7 -10     3218.66     3258.76     91.11 o
  -4   8 -10     1262.00     1195.63     36.78 o
  -3   8 -10      140.30      122.90     16.95 o
  -2   8 -10      625.31      580.66     27.27 o
  -1   8 -10      356.32      319.70     18.35 o
   0   8 -10      145.16      133.95     27.82 o
  -4   9 -10     1592.94     1510.95     49.23 o
  -3   9 -10      120.26      105.49     27.67 o
  -2   9 -10      979.79      985.08     26.50 o
  -1   4  -9     1315.71     1329.68     36.03 o
  -2   5  -9     1103.19     1117.45     32.22 o
  -1   5  -9     1623.09     1650.57     41.76 o
  -2   6  -9     3061.40     3181.93     60.01 o
  -1   6  -9      669.83      705.56     23.91 o
   0   6  -9      104.04       87.84     24.97 o
  -3   7  -9     1099.15     1156.02     45.76 o
  -2   7  -9     3789.68     3800.25     76.63 o
  -1   7  -9      938.83      936.38     19.37 o
   0   7  -9      461.08      456.76     22.11 o
  -3   8  -9     1429.11     1458.79     25.10 o
  -2   8  -9      503.72      477.06     16.00 o
  -1   8  -9      275.81      262.86     15.35 o
   0   8  -9      587.44      538.54     36.49 o
  -4   9  -9      379.39      359.57     21.69 o
  -3   9  -9     1151.24     1145.32     26.81 o
  -2   9  -9     1304.33     1296.83     33.60 o
  -1   9  -9      248.66      219.76     33.90 o
   0   1  -8     1824.84     1761.44     61.58 o
  -1   3  -8      178.07      196.12     15.17 o
   0   3  -8     2367.18     2379.45     82.20 o
  -1   4  -8      550.77      556.93     20.15 o
   0   4  -8     1303.89     1352.73     31.38 o
  -2   5  -8     4783.74     4903.46     95.57 o
  -1   5  -8      576.07      546.52     13.59 o
   0   5  -8     1353.58     1359.51     33.38 o
  -3   6  -8       62.81       88.01     18.00 o
  -2   6  -8      332.73      348.54     10.17 o
  -1   6  -8      289.08      265.96      8.21 o
   0   6  -8     2888.61     3060.88     84.99 o
  -3   7  -8      917.54      933.77     19.55 o
  -2   7  -8     1416.56     1393.13     22.05 o
  -1   7  -8      958.30      962.19     14.08 o
   0   7  -8     4824.36     4972.58     82.52 o
  -4   8  -8     1404.16     1439.14     37.49 o
  -3   8  -8       11.70       11.11     11.96 o
  -2   8  -8      294.96      291.08      8.99 o
  -1   8  -8      223.16      212.01     10.76 o
   0   8  -8      143.88      112.21     16.04 o
  -4   9  -8     2510.61     2504.36     42.69 o
  -3   9  -8      180.61      151.70     14.46 o
  -2   9  -8      815.69      812.66     27.26 o
  -1   9  -8      304.53      297.71     20.47 o
  -5  10  -8     1025.57     1005.43     84.11 o
  -4  10  -8       38.27       36.35     36.42 o
  -3  10  -8      272.15      253.11     41.61 o
   0   1  -7     6857.48     6690.10    224.42 o
   0   2  -7     4129.66     4006.60    101.71 o
   0   3  -7     3512.69     3582.94    119.82 o
  -1   4  -7     2396.58     2395.44     36.64 o
   0   4  -7     1386.58     1434.56     51.17 o
  -2   5  -7     1878.33     1896.22     28.13 o
  -1   5  -7     1817.01     1815.27     29.19 o
   0   5  -7     9005.21     9211.59    186.09 o
  -1   6  -7     1225.97     1222.22     16.80 o
   0   6  -7      120.40      127.73      5.63 o
  -3   7  -7     4381.50     4569.74     51.82 o
  -2   7  -7     4117.93     4168.73     47.60 o
  -1   7  -7      448.15      439.65      8.15 o
   0   7  -7      759.95      750.93     17.28 o
  -3   8  -7      315.23      333.95     19.52 o
  -2   8  -7      117.81      132.29      6.68 o
  -1   8  -7      285.77      265.99     10.00 o
   0   8  -7       60.64       48.64     21.72 o
  -4   9  -7      499.16      480.79     14.30 o
  -3   9  -7     1195.45     1180.45     17.71 o
  -2   9  -7     3964.13     4152.81     48.23 o
  -1   9  -7      386.09      385.98     14.82 o
   0   9  -7     2236.57     2204.37     48.51 o
  -4  10  -7      113.04      120.38     32.88 o
  -3  10  -7      220.02      174.06     36.21 o
   0   1  -6     4482.96     4350.95     69.35 o
  -1   2  -6     3316.77     3007.54     92.89 o
   0   2  -6     4582.98     4568.21    100.81 o
  -1   3  -6       33.38       52.40      3.70 o
   0   3  -6     3822.76     3980.55     66.95 o
  -2   4  -6     5283.75     5560.91     86.14 o
  -1   4  -6     1328.76     1323.69     21.18 o
   0   4  -6     2137.07     2193.43     39.70 o
  -2   5  -6     7370.14     7612.13     85.58 o
  -1   5  -6     1054.80     1086.45     14.56 o
   0   5  -6      959.49      966.47     19.97 o
  -3   6  -6       45.15       54.27      4.10 o
  -2   6  -6      703.05      706.53     11.56 o
  -1   6  -6      164.23      161.41      3.87 o
   0   6  -6      760.41      743.80     13.54 o
  -3   7  -6      666.65      664.29      8.49 o
  -2   7  -6     1967.19     2032.83     22.41 o
  -1   7  -6     1528.41     1546.76     17.84 o
   0   7  -6     6694.34     6889.62     99.85 o
  -4   8  -6      220.61      217.76      7.78 o
  -3   8  -6       14.05       23.39      5.73 o
  -2   8  -6      446.59      435.29      8.87 o
  -1   8  -6       98.28       83.07      6.01 o
   0   8  -6      344.19      370.84     17.75 o
  -4   9  -6     3554.91     3684.34     39.98 o
  -3   9  -6      310.43      306.55      8.94 o
  -2   9  -6      608.87      573.27     14.92 o
  -1   9  -6      236.01      213.12     11.88 o
   0   9  -6     1028.07     1049.59     39.29 o
  -5  10  -6      784.13      747.73     30.11 o
  -4  10  -6      166.42      161.33     18.49 o
  -3  10  -6      255.37      223.24     17.57 o
  -2  10  -6      104.71      131.56     19.19 o
   0   1  -5     1425.05     1276.37     19.58 o
   0   3  -5     3654.23     3745.60     76.01 o
  -1   4  -5     1547.97     1463.88     21.72 o
   0   4  -5    15807.70    16003.20    277.00 o
  -2   5  -5     1552.95     1537.58     16.50 o
  -1   5  -5     1780.50     1785.02     23.73 o
   0   5  -5     2969.03     3035.32     50.99 o
  -2   6  -5     8589.87     8710.29     90.88 o
  -1   6  -5      516.98      527.84      9.39 o
   0   6  -5      128.30      133.62      5.07 o
  -3   7  -5     1057.20     1042.14     11.92 o
  -2   7  -5     3928.47     3998.43     39.92 o
  -1   7  -5     1533.50     1537.30     17.30 o
   0   7  -5      654.25      638.93     17.62 o
  -3   8  -5     2118.43     2172.66     21.62 o
  -2   8  -5     1757.75     1813.00     19.83 o
  -1   8  -5      252.56      241.74      6.84 o
   0   8  -5     1939.65     1952.31     39.85 o
  -4   9  -5      570.22      573.04     13.26 o
  -3   9  -5     1064.77     1060.55     16.53 o
  -2   9  -5     1868.52     1876.59     26.31 o
  -1   9  -5      130.80      131.83     12.98 o
   0   9  -5     1987.57     1995.56     42.77 o
  -4  10  -5      858.59      861.23     18.36 o
  -3  10  -5     1392.03     1437.40     23.03 o
  -2  10  -5      289.28      263.88     18.97 o
   0   1  -4      876.66      871.54     14.20 o
  -1   2  -4     1138.24     1111.51     17.57 o
   0   2  -4    13671.97    13226.17    417.44 o
  -1   3  -4     1836.29     1773.00     18.48 o
   0   3  -4      752.27      822.72     28.50 o
  -2   4  -4    11418.14    11620.11    203.97 o
  -1   4  -4       73.16      106.05      3.74 o
   0   4  -4     5943.51     6021.25     88.12 o
  -2   5  -4     4106.63     4217.39     45.18 o
  -1   5  -4      428.39      419.17      5.41 o
   0   5  -4     3322.39     3385.15     48.89 o
  -3   6  -4     1431.09     1437.43     19.58 o
  -2   6  -4     2062.36     2085.72     19.20 o
  -1   6  -4     1324.05     1350.70     13.23 o
   0   6  -4     2280.80     2315.09     29.82 o
  -3   7  -4     2248.44     2295.88     21.18 o
  -2   7  -4      367.85      377.78      6.90 o
  -1   7  -4      496.93      492.23      7.30 o
   0   7  -4     4848.77     4902.54     91.18 o
  -4   8  -4      936.91      949.42     14.87 o
  -3   8  -4      334.36      337.04      5.43 o
  -2   8  -4     1214.55     1249.79     14.58 o
  -1   8  -4     1186.14     1207.81     16.89 o
   0   8  -4       22.03       32.09     14.84 o
  -4   9  -4     2322.03     2335.25     22.61 o
  -3   9  -4       89.33       99.04      6.79 o
  -2   9  -4     1518.28     1538.64     24.06 o
  -1   9  -4      863.26      858.98     21.57 o
   0   9  -4      250.98      226.28     11.43 o
  -5  10  -4     2311.17     2381.73     38.77 o
  -4  10  -4       41.59       41.04     12.43 o
  -3  10  -4      893.97      907.71     18.85 o
  -2  10  -4       39.99       33.55     12.09 o
  -1  10  -4      107.88      114.16     21.38 o
  -5  11  -4      511.21      508.25     37.90 o
   0   1  -3     7882.47     7472.39    306.65 o
  -1   3  -3    12026.51    11739.89    206.07 o
   0   3  -3     4669.44     4695.01     66.02 o
  -1   4  -3     1646.95     1576.62     14.12 o
   0   4  -3     4103.49     4191.11     63.24 o
  -2   5  -3      764.49      731.48      7.35 o
  -1   5  -3     2122.21     2167.92     18.19 o
   0   5  -3    11866.96    12136.45    162.33 o
  -2   6  -3     1900.22     1958.01     18.63 o
  -1   6  -3     1056.70     1020.73      9.06 o
   0   6  -3      143.03      150.26      4.94 o
  -3   7  -3     5456.12     5509.00     48.85 o
  -2   7  -3     4550.15     4646.14     39.30 o
  -1   7  -3       14.27       19.92      3.10 o
   0   7  -3      168.00      169.10     11.48 o
  -3   8  -3      123.90      124.14      3.36 o
  -2   8  -3      173.21      175.38      5.66 o
  -1   8  -3      298.78      290.78      7.15 o
   0   8  -3      249.89      233.52     12.37 o
  -4   9  -3       76.43       69.47      6.02 o
  -3   9  -3     1252.85     1272.32     14.79 o
  -2   9  -3     5099.88     5262.48     63.15 o
  -1   9  -3      383.09      373.95     10.67 o
   0   9  -3     2328.21     2373.07     63.45 o
  -4  10  -3       86.08       75.50      9.51 o
  -3  10  -3      189.19      163.35     12.56 o
  -2  10  -3      318.93      302.37     16.26 o
  -1  10  -3      198.60      189.91     13.02 o
  -5  11  -3     1553.38     1548.95     32.07 o
  -4  11  -3     1164.29     1200.49     28.38 o
  -1   2  -2    20290.16    18489.03   1105.43 o
   0   2  -2     4393.02     4535.64     53.35 o
  -1   3  -2      239.73      222.19      3.02 o
   0   3  -2    16710.70    17223.61    519.01 o
  -2   4  -2     3105.54     3225.13     38.61 o
  -1   4  -2     3213.41     3149.42     22.50 o
   0   4  -2     1227.47     1244.31     11.73 o
  -2   5  -2    11936.62    12236.78    115.23 o
  -1   5  -2     5672.22     5577.12     39.79 o
   0   5  -2      597.65      622.83      7.75 o
  -3   6  -2     1464.81     1480.59     20.24 o
  -2   6  -2      311.28      308.11      3.84 o
  -1   6  -2       18.94       26.98      1.98 o
   0   6  -2      154.63      170.39     10.99 o
  -3   7  -2      407.46      426.24      7.09 o
  -2   7  -2     5696.10     5744.91     49.37 o
  -1   7  -2     2491.39     2540.19     23.08 o
   0   7  -2     8986.32     9080.70    137.20 o
  -4   8  -2       14.72       43.29      8.16 o
  -3   8  -2       56.20       65.60      4.12 o
  -2   8  -2      203.23      194.39      4.57 o
  -1   8  -2      116.55      132.80      6.09 o
   0   8  -2      599.71      589.14     15.46 o
  -4   9  -2     4814.03     4960.75     39.32 o
  -3   9  -2     1393.68     1442.01     15.46 o
  -2   9  -2      504.71      485.14     10.64 o
  -1   9  -2      135.40      130.13     11.74 o
   0   9  -2     2485.84     2619.90     53.14 o
  -5  10  -2      271.09      240.05     11.56 o
  -4  10  -2      276.34      278.41     14.17 o
  -3  10  -2      145.22      121.33     12.39 o
  -2  10  -2      319.66      340.20     14.03 o
  -1  10  -2       34.93       31.38     19.38 o
  -5  11  -2       82.45       72.79     35.93 o
  -4  11  -2     1597.14     1672.46     36.91 o
   0   1  -1      884.88      905.74      6.97 o
   0   2  -1    19774.04    17978.78    408.36 o
  -1   3  -1     2715.02     2682.88     17.51 o
   0   3  -1     6556.83     6562.97     78.69 o
  -1   4  -1       16.92       23.81      1.88 o
   0   4  -1     6419.62     6434.52     60.89 o
  -2   5  -1       41.93       50.10      1.98 o
  -1   5  -1     2770.90     2794.00     18.80 o
   0   5  -1     4837.44     4923.00     50.50 o
  -2   6  -1     3083.34     3086.55     23.66 o
  -1   6  -1        0.25       11.79      1.72 o
   0   6  -1      161.70      162.26      4.25 o
  -3   7  -1     1802.59     1850.90     16.15 o
  -2   7  -1     5743.11     5817.78     43.10 o
  -1   7  -1      351.28      342.66      4.63 o
   0   7  -1       23.18       37.36      6.70 o
  -3   8  -1      973.84      948.94      9.29 o
  -2   8  -1      210.32      195.04      4.84 o
  -1   8  -1      398.82      390.38      7.54 o
   0   8  -1      368.23      355.21     11.18 o
  -4   9  -1       29.52       23.84      5.34 o
  -3   9  -1     1654.23     1663.92     17.87 o
  -2   9  -1     2397.13     2450.00     25.46 o
  -1   9  -1        0.65        7.58      5.89 o
   0   9  -1     3055.31     3068.12     60.62 o
  -4  10  -1       53.03       57.57     10.04 o
  -3  10  -1      855.02      824.09     14.45 o
  -2  10  -1      361.18      343.78     12.16 o
  -1  10  -1      638.78      621.25     22.95 o
  -5  11  -1      480.65      477.97     26.68 o
  -4  11  -1     1597.17     1631.28     41.39 o
   0   1   0      203.71      230.41      2.24 o
  -1   2   0     2090.18     1967.88     14.20 o
   0   2   0    12766.48    12001.50    173.78 o
  -1   3   0     4097.29     3893.24     28.18 o
   0   3   0      431.22      356.62      3.31 o
  -1   4   0       36.00       32.25      0.88 o
   0   4   0     5848.43     5807.68     58.37 o
  -2   5   0     3135.82     3217.67     23.21 o
  -1   5   0     1138.74     1093.59      8.03 o
   0   5   0     5260.40     5238.10     49.56 o
  -3   6   0     3471.93     3404.18     36.72 o
  -2   6   0     1995.02     1990.33     15.21 o
  -1   6   0     1956.04     1912.82     15.48 o
   0   6   0    12588.89    12428.50    150.49 o
  -3   7   0     3298.29     3305.05     25.44 o
  -2   7   0       13.76       22.08      2.23 o
  -1   7   0      317.02      308.01      4.46 o
   0   7   0     4191.89     4209.52     49.26 o
  -4   8   0     6785.23     6883.14     76.91 o
  -3   8   0      448.40      447.85      5.51 o
  -2   8   0     1244.92     1231.82     12.27 o
  -1   8   0     2370.62     2419.57     21.35 o
   0   8   0        2.24        8.19      6.24 o
  -4   9   0     1962.73     1975.43     17.03 o
  -3   9   0      221.75      228.52      5.81 o
  -2   9   0     2197.66     2220.14     24.93 o
  -1   9   0     1073.85     1051.68     15.83 o
   0   9   0       93.82       54.15     21.15 o
  -5  10   0     3926.79     4084.13     55.56 o
  -4  10   0       31.60       43.32     10.52 o
  -3  10   0      944.77      909.05     14.97 o
  -2  10   0     1190.19     1199.32     20.05 o
  -1  10   0      114.88      107.20     12.42 o
  -5  11   0      742.08      742.57     34.29 o
  -4  11   0       20.55       22.98     25.10 o
   0   1   1      897.26      894.01      6.44 o
   0   2   1    19474.06    19324.77    572.94 o
  -1   3   1     2734.75     2640.71     14.24 o
   0   3   1     6533.62     6469.89     78.36 o
  -1   4   1       22.26       27.03      1.18 o
   0   4   1     6293.99     6287.41     59.16 o
  -2   5   1       53.29       54.65      1.10 o
  -1   5   1     2760.12     2776.88     17.11 o
   0   5   1     4875.17     4915.38     46.64 o
  -2   6   1     3008.89     3014.82     19.44 o
  -1   6   1        0.62        8.38      1.53 o
   0   6   1      161.42      170.34      4.20 o
  -3   7   1     1824.35     1799.44     12.96 o
  -2   7   1     5718.16     5709.18     44.05 o
  -1   7   1      355.94      369.71      4.28 o
   0   7   1       32.43       52.31      8.20 o
  -3   8   1      968.96      966.79      8.60 o
  -2   8   1      186.64      171.09      4.11 o
  -1   8   1      396.25      391.08      5.97 o
   0   8   1      343.67      350.80     15.91 o
  -4   9   1       36.96       34.51      6.53 o
  -3   9   1     1643.48     1631.71     17.37 o
  -2   9   1     2429.52     2408.01     25.03 o
  -1   9   1        0.15        7.62      6.58 o
   0   9   1     3033.09     2956.29     64.67 o
  -4  10   1       40.74       39.52     11.89 o
  -3  10   1      844.05      844.15     15.86 o
  -2  10   1      360.14      316.10     13.67 o
  -1  10   1      637.27      618.51     18.53 o
  -5  11   1      494.13      490.80     39.57 o
  -4  11   1     1582.40     1589.60     37.40 o
   0   1   2    11686.52    11585.01    253.95 o
  -1   2   2    20186.50    20471.08    605.69 o
   0   2   2     4370.74     4631.13     42.27 o
  -1   3   2      265.60      248.47      1.68 o
   0   3   2    16587.66    15892.59    286.10 o
  -2   4   2     3335.55     3486.60     26.80 o
  -1   4   2     3181.85     3088.43     18.35 o
   0   4   2     1213.76     1226.42     10.93 o
  -2   5   2    11866.19    11947.18     83.99 o
  -1   5   2     5633.87     5505.69     33.84 o
   0   5   2      643.30      686.52     10.04 o
  -3   6   2     1494.53     1480.05     14.78 o
  -2   6   2      263.68      263.92      2.58 o
  -1   6   2       36.12       40.87      1.33 o
   0   6   2      231.86      227.63      4.37 o
  -3   7   2      441.71      457.10      4.18 o
  -2   7   2     5616.25     5601.42     38.23 o
  -1   7   2     2455.96     2437.92     18.77 o
   0   7   2     8934.03     8826.46    100.73 o
  -4   8   2       54.54       55.59      3.39 o
  -3   8   2       53.81       51.27      2.76 o
  -2   8   2      187.01      181.96      3.77 o
  -1   8   2      156.22      160.43      4.72 o
   0   8   2      521.30      496.37     12.74 o
  -4   9   2     4775.69     4825.17     40.12 o
  -3   9   2     1377.02     1364.47     15.15 o
  -2   9   2      531.17      493.83      9.73 o
  -1   9   2      150.13      134.51      7.09 o
   0   9   2     2432.48     2395.53     52.49 o
  -5  10   2      332.63      312.45     16.35 o
  -4  10   2      223.07      209.30     14.12 o
  -3  10   2      157.44      143.74     10.09 o
  -2  10   2      304.49      291.12     11.96 o
  -1  10   2       30.40       24.61     19.22 o
  -5  11   2       94.57      102.25     31.83 o
  -4  11   2     1561.78     1563.67     44.72 o
   0   1   3     7798.68     7509.87     71.01 o
   0   2   3    14955.87    14641.02    305.71 o
  -1   3   3    11958.46    11698.96     97.39 o
   0   3   3     4644.96     4548.24     35.85 o
  -1   4   3     1629.05     1593.78      9.33 o
   0   4   3     4258.40     4255.28     32.40 o
  -2   5   3      740.44      725.63      5.24 o
  -1   5   3     2110.23     2121.68     13.13 o
   0   5   3    11796.10    11758.86    110.82 o
  -2   6   3     2015.43     1993.85     12.79 o
  -1   6   3     1051.67     1041.35      7.40 o
   0   6   3      142.70      142.88      3.13 o
  -3   7   3     5410.31     5447.78     35.10 o
  -2   7   3     4521.51     4508.12     30.83 o
  -1   7   3       29.80       35.40      1.94 o
   0   7   3      151.80      145.02      7.74 o
  -3   8   3      161.32      151.96      3.11 o
  -2   8   3      233.68      235.09      4.73 o
  -1   8   3      295.79      286.72      5.96 o
   0   8   3      303.69      289.98      8.29 o
  -4   9   3       68.15       69.14      6.10 o
  -3   9   3     1240.32     1231.46     14.95 o
  -2   9   3     5062.54     5081.10     46.47 o
  -1   9   3      383.91      378.00      7.56 o
   0   9   3     2302.23     2220.85     41.46 o
  -4  10   3      125.18      118.62     12.90 o
  -3  10   3      221.17      207.53     10.24 o
  -2  10   3      317.73      305.90     15.46 o
  -1  10   3      227.23      198.21     13.79 o
  -5  11   3     1539.51     1586.72     40.88 o
  -4  11   3     1146.98     1144.45     43.10 o
   0   1   4      954.16     1017.84      8.93 o
  -1   2   4     1320.97     1295.03     12.01 o
   0   2   4    13597.56    13582.71    138.39 o
  -1   3   4     1789.02     1688.45      9.80 o
   0   3   4      923.96      965.82      7.49 o
  -2   4   4    11383.69    11472.36    117.47 o
  -1   4   4      101.71      108.59      1.52 o
   0   4   4     5892.14     5838.01     44.83 o
  -2   5   4     4221.47     4303.63     25.63 o
  -1   5   4      512.04      487.10      3.74 o
   0   5   4     3249.64     3217.88     27.61 o
  -3   6   4     1443.68     1396.43     12.68 o
  -2   6   4     2036.93     1998.46     13.37 o
  -1   6   4     1285.31     1255.69      8.63 o
   0   6   4     2282.89     2246.25     21.82 o
  -3   7   4     2192.12     2175.47     15.07 o
  -2   7   4      469.79      480.86      4.82 o
  -1   7   4      536.70      524.94      5.34 o
   0   7   4     4950.24     4971.93     54.70 o
  -4   8   4      958.12      952.28     16.96 o
  -3   8   4      320.32      310.64      4.27 o
  -2   8   4     1195.24     1170.51     10.80 o
  -1   8   4     1169.00     1134.18     12.10 o
   0   8   4       32.42       41.46      7.72 o
  -4   9   4     2388.59     2374.56     20.97 o
  -3   9   4      125.80      121.76      4.46 o
  -2   9   4     1475.63     1460.99     15.63 o
  -1   9   4      835.21      802.19     11.13 o
   0   9   4      306.84      298.31     23.62 o
  -5  10   4     2261.75     2259.02     42.89 o
  -4  10   4       46.19       57.81     10.97 o
  -3  10   4      867.51      834.65     14.39 o
  -2  10   4       83.70       84.08     15.04 o
  -1  10   4      102.24       90.86     13.74 o
  -5  11   4      491.02      466.53     36.86 o
   0   1   5     1510.86     1405.32     12.11 o
   0   2   5    38789.57    39731.00    929.20 o
  -1   3   5     1289.05     1267.11      7.78 o
   0   3   5     3667.21     3673.03     31.57 o
  -1   4   5     1546.32     1500.74      9.33 o
   0   4   5    15547.41    15953.84    145.87 o
  -2   5   5     1506.32     1478.74     10.18 o
  -1   5   5     1787.39     1775.96     10.89 o
   0   5   5     3270.38     3285.99     27.52 o
  -2   6   5     8403.26     8483.89     55.28 o
  -1   6   5      551.80      554.38      4.45 o
   0   6   5      128.51      134.19      3.41 o
  -3   7   5     1248.85     1226.57      8.83 o
  -2   7   5     3945.75     3935.37     25.44 o
  -1   7   5     1454.32     1466.12     11.55 o
   0   7   5      610.58      620.10     11.09 o
  -3   8   5     2022.62     2039.09     16.97 o
  -2   8   5     1708.19     1717.87     14.01 o
  -1   8   5      254.38      240.64      5.44 o
   0   8   5     1871.78     1852.81     26.03 o
  -4   9   5      527.67      528.77      8.22 o
  -3   9   5     1072.39     1051.99     12.03 o
  -2   9   5     2049.14     2031.12     20.64 o
  -1   9   5      157.77      165.75      7.95 o
   0   9   5     2003.47     1974.47     34.91 o
  -4  10   5      829.73      831.48     16.23 o
  -3  10   5     1325.62     1331.79     20.55 o
  -2  10   5      290.05      264.88     17.25 o
   0   0   6    14550.09    14445.08    388.56 o
   0   1   6     4413.36     4271.26     37.13 o
  -1   2   6     3240.11     3071.12     28.19 o
   0   2   6     4542.65     4622.08     37.40 o
  -1   3   6       39.48       49.51      1.17 o
   0   3   6     3738.27     3728.29     33.72 o
  -2   4   6     5433.83     5652.44     45.91 o
  -1   4   6     1298.60     1277.78      8.68 o
   0   4   6     2127.37     2163.37     19.42 o
  -2   5   6     7285.81     7366.95     46.44 o
  -1   5   6     1016.90      994.90      6.84 o
   0   5   6      993.23      993.05     10.41 o
  -3   6   6       55.18       61.08      2.60 o
  -2   6   6      710.48      709.40      5.93 o
  -1   6   6      177.63      173.68      2.48 o
   0   6   6      815.17      825.47      8.89 o
  -3   7   6      692.13      675.23      6.18 o
  -2   7   6     1911.88     1894.58     13.43 o
  -1   7   6     1499.85     1493.42     11.19 o
   0   7   6     6618.43     6721.18     69.86 o
  -4   8   6      250.61      241.41      5.68 o
  -3   8   6       16.99       19.05      3.21 o
  -2   8   6      449.63      430.32      5.51 o
  -1   8   6      121.71      115.11      5.65 o
   0   8   6      361.97      351.10     10.69 o
  -4   9   6     3506.24     3546.66     28.37 o
  -3   9   6      293.85      283.67      7.13 o
  -2   9   6      630.59      634.05      9.41 o
  -1   9   6      246.70      239.95      9.98 o
   0   9   6     1000.04      997.49     26.33 o
  -5  10   6      832.79      837.88     16.89 o
  -4  10   6      178.56      163.28     15.17 o
  -3  10   6      264.00      243.90     17.29 o
  -2  10   6      103.72       96.82     21.01 o
   0   1   7     6721.24     6581.38     63.02 o
   0   2   7     4694.44     4800.84     37.38 o
  -1   3   7     8205.96     8244.79     45.45 o
   0   3   7     3530.18     3567.21     29.29 o
  -1   4   7     2379.07     2361.28     15.23 o
   0   4   7     1712.27     1740.49     16.49 o
  -2   5   7     1895.88     1885.74     12.22 o
  -1   5   7     1827.24     1820.60     11.78 o
   0   5   7     8581.07     8642.69     77.02 o
  -2   6   7      854.13      856.20      7.03 o
  -1   6   7     1185.28     1191.71      9.23 o
   0   6   7      120.70      117.61      4.17 o
  -3   7   7     4117.93     4188.00     29.21 o
  -2   7   7     4145.19     4194.71     29.41 o
  -1   7   7      525.54      527.37      5.38 o
   0   7   7      782.34      801.16     11.92 o
  -3   8   7      434.79      433.58      5.58 o
  -2   8   7      127.98      124.45      4.16 o
  -1   8   7      288.73      283.07      7.22 o
   0   8   7      106.31      110.38      9.51 o
  -4   9   7      526.10      525.16      7.67 o
  -3   9   7     1207.93     1214.20     13.73 o
  -2   9   7     3702.45     3822.18     34.09 o
  -1   9   7      359.38      354.21     11.36 o
   0   9   7     2262.71     2314.63     42.15 o
  -4  10   7      102.69       96.59     12.99 o
  -3  10   7      315.53      319.71     13.51 o
   0   1   8     1793.53     1848.52     17.88 o
  -1   2   8     1814.96     1811.40     16.24 o
   0   2   8     2264.47     2242.37     19.37 o
  -1   3   8      186.66      191.11      2.09 o
   0   3   8     2368.82     2459.55     20.77 o
  -2   4   8    11968.73    12106.31     99.06 o
  -1   4   8      536.05      532.06      3.95 o
   0   4   8     1293.79     1305.16     11.60 o
  -2   5   8     4740.40     4830.63     28.95 o
  -1   5   8      575.38      583.87      5.01 o
   0   5   8     1377.42     1368.75     14.87 o
  -3   6   8       65.54       66.26      2.90 o
  -2   6   8      328.58      326.76      3.61 o
  -1   6   8      298.69      293.72      3.61 o
   0   6   8     2910.66     2974.73     31.81 o
  -3   7   8      935.95      935.73      7.78 o
  -2   7   8     1412.77     1410.77     11.21 o
  -1   7   8      941.72      931.10      8.94 o
   0   7   8     4783.42     4884.90     53.62 o
  -4   8   8     1421.20     1408.56     16.07 o
  -3   8   8       13.45       22.49      3.50 o
  -2   8   8      292.48      275.03      6.12 o
  -1   8   8      227.23      213.24      7.47 o
   0   8   8      144.38      137.79     12.89 o
  -4   9   8     2482.88     2522.39     20.85 o
  -3   9   8      179.25      163.16      7.70 o
  -2   9   8      833.25      813.57     12.39 o
  -1   9   8      313.39      302.62     12.01 o
  -5  10   8     1034.07      992.71     24.30 o
  -4  10   8       38.29       43.85     13.73 o
  -3  10   8      279.16      263.32     12.54 o
   0   1   9     2128.16     2072.90     19.09 o
   0   2   9    11047.44    11224.86     95.15 o
  -1   3   9     2141.87     2143.12     12.74 o
   0   3   9     2956.84     2991.72     26.93 o
  -1   4   9     1372.32     1363.51      8.68 o
   0   4   9     5138.32     5169.66     42.37 o
  -2   5   9     1158.50     1160.89      7.51 o
  -1   5   9     1619.71     1631.37     10.81 o
   0   5   9     2976.78     3001.79     27.03 o
  -2   6   9     2860.92     2903.22     18.48 o
  -1   6   9      706.91      722.65      6.05 o
   0   6   9      103.93       97.85      4.38 o
  -3   7   9     1318.58     1350.32     10.34 o
  -2   7   9     3780.30     3851.08     26.07 o
  -1   7   9      903.23      902.47      8.11 o
   0   7   9      502.03      509.67      9.46 o
  -3   8   9     1329.05     1341.57     12.24 o
  -2   8   9      486.77      477.03      7.40 o
  -1   8   9      274.81      265.28      8.64 o
   0   8   9      548.79      542.36     15.69 o
  -4   9   9      403.17      393.60      8.12 o
  -3   9   9     1147.00     1130.44     12.97 o
  -2   9   9     1506.02     1539.26     15.55 o
  -1   9   9      260.13      261.80     12.16 o
   0   0  10    18539.75    20132.78    583.39 o
   0   1  10      640.72      652.13      7.60 o
  -1   2  10     1107.87     1089.28     11.00 o
   0   2  10     3769.66     3774.00     32.05 o
  -1   3  10      574.87      577.27      4.40 o
   0   3  10     1492.38     1492.61     14.53 o
  -2   4  10     9203.08     9329.65     74.38 o
  -1   4  10      175.25      172.71      2.30 o
   0   4  10     2255.63     2277.62     20.12 o
  -2   5  10     2873.43     2901.44     17.24 o
  -1   5  10      437.53      453.70      4.44 o
   0   5  10     1687.17     1721.27     16.85 o
  -3   6  10      246.78      253.31      4.84 o
  -2   6  10      889.97      884.00      7.05 o
  -1   6  10      571.27      558.75      5.27 o
   0   6  10     2355.71     2384.05     23.96 o
  -3   7  10     1180.19     1174.81      9.63 o
  -2   7  10     1010.47     1023.31      8.74 o
  -1   7  10      489.77      467.39      5.72 o
   0   7  10     3328.76     3379.72     34.74 o
  -4   8  10     1161.72     1166.21     15.84 o
  -3   8  10      125.38      117.26      6.84 o
  -2   8  10      617.89      612.09      8.22 o
  -1   8  10      312.44      317.67      8.66 o
   0   8  10      151.57      138.07     13.15 o
  -4   9  10     1664.30     1649.10     16.50 o
  -3   9  10      157.64      151.98      9.90 o
  -2   9  10      927.02      941.33     16.50 o
   0   1  11     1755.09     1750.54     18.27 o
   0   2  11     6836.26     6926.10     57.39 o
  -1   3  11     3261.01     3276.43     19.33 o
   0   3  11     2013.65     1997.57     19.96 o
  -1   4  11      674.95      666.35      5.21 o
   0   4  11     3364.12     3362.45     28.75 o
  -2   5  11      400.36      401.54      4.08 o
  -1   5  11     1130.21     1115.79      8.28 o
   0   5  11     4783.74     4917.86     43.01 o
  -2   6  11     1986.45     2002.47     13.50 o
  -1   6  11      525.95      526.77      5.38 o
   0   6  11       79.16       66.63      5.14 o
  -3   7  11     2352.38     2401.46     17.56 o
  -2   7  11     2664.74     2702.89     19.81 o
  -1   7  11      214.17      208.10      5.72 o
   0   7  11      130.23      126.55      9.02 o
  -3   8  11      399.32      389.14      7.92 o
  -2   8  11      512.34      493.83      9.50 o
  -1   8  11      186.33      171.19     10.46 o
   0   8  11      486.43      465.91     25.92 o
  -4   9  11       95.12       88.77     12.97 o
  -3   9  11      784.00      756.82     16.10 o
   0   0  12     6514.84     6616.89    134.62 o
   0   1  12     1484.39     1511.45     16.28 o
  -1   2  12     1333.28     1348.06     14.11 o
   0   2  12     2079.38     2093.37     19.53 o
  -1   3  12      457.58      458.75      4.48 o
   0   3  12     1550.40     1566.86     16.37 o
  -2   4  12     3162.84     3176.88     27.89 o
  -1   4  12      609.90      609.54      5.29 o
   0   4  12     1266.63     1263.21     12.52 o
  -2   5  12     3348.01     3403.74     21.88 o
  -1   5  12      580.49      586.50      5.65 o
   0   5  12     1034.38     1015.13     11.48 o
  -3   6  12      339.45      339.07      7.01 o
  -2   6  12      404.16      397.19      5.25 o
  -1   6  12      399.47      384.04      5.50 o
   0   6  12      635.51      643.60     10.02 o
  -3   7  12      756.88      743.11      8.59 o
  -2   7  12      892.70      908.41      9.52 o
  -1   7  12      720.75      703.40      9.10 o
   0   7  12     3471.71     3539.57     39.22 o
  -4   8  12      273.97      276.83     15.61 o
  -3   8  12      133.19      116.67      9.58 o
  -2   8  12      305.48      298.06     10.07 o
  -1   8  12      318.39      313.04     15.02 o
   0   1  13      493.37      489.81      8.88 o
   0   2  13     6259.32     6372.69     57.63 o
  -1   3  13     1562.30     1550.24     11.44 o
   0   3  13     1382.87     1368.35     15.46 o
  -1   4  13      123.93      130.74      3.73 o
   0   4  13     3106.31     3085.83     27.81 o
  -2   5  13       82.73       83.32      3.57 o
  -1   5  13      777.09      744.00      6.99 o
   0   5  13     3100.47     3066.82     31.28 o
  -2   6  13     1846.12     1815.08     14.09 o
  -1   6  13      122.11      122.30      4.63 o
   0   6  13       59.93       58.56      6.91 o
  -3   7  13     1438.22     1411.35     13.39 o
  -2   7  13     1833.21     1829.12     16.66 o
  -1   7  13      161.33      157.32      7.38 o
   0   7  13       47.15       58.43     22.11 o
  -3   8  13      328.08      299.41     10.97 o
  -2   8  13      258.14      245.43     14.77 o
   0   0  14     5641.64     5671.18    160.49 o
   0   1  14     1509.01     1517.57     17.71 o
  -1   2  14     1671.90     1711.11     17.73 o
   0   2  14     1157.16     1197.20     13.20 o
  -1   3  14      331.48      339.63      4.55 o
   0   3  14     1764.01     1794.78     18.63 o
  -2   4  14     2843.32     2871.37     29.76 o
  -1   4  14      709.34      696.27      6.42 o
   0   4  14      686.39      663.72      9.40 o
  -2   5  14     3151.66     3150.61     22.75 o
  -1   5  14      908.00      905.15      8.68 o
   0   5  14      626.81      608.37     10.16 o
  -3   6  14      664.86      666.63     12.30 o
  -2   6  14      180.34      177.34      6.24 o
  -1   6  14      236.86      224.92      6.72 o
   0   6  14      704.85      685.66     14.98 o
  -3   7  14      448.33      433.88      9.76 o
  -2   7  14     1048.41     1037.05     13.14 o
  -1   7  14      821.03      798.33     13.26 o
   0   1  15      188.48      206.80      5.53 o
   0   2  15     3933.49     3956.67     39.08 o
  -1   3  15      798.29      817.39      7.98 o
   0   3  15     1150.25     1132.09     12.82 o
  -1   4  15        9.89       12.77      4.61 o
   0   4  15     1900.27     1876.39     24.43 o
  -2   5  15       19.11       28.13      6.02 o
  -1   5  15      660.95      628.37      8.65 o
   0   5  15     1807.30     1786.09     25.75 o
  -2   6  15     1087.56     1051.58     12.92 o
  -1   6  15       11.21       16.91     10.21 o
   0   6  15       48.55       50.06     14.39 o
  -3   7  15      778.18      752.97     13.83 o
   0   0  16     8714.57     8837.00    245.89 o
   0   1  16      370.13      362.21      7.11 o
  -1   2  16     1087.82     1118.11     14.67 o
   0   2  16     1547.13     1564.04     19.75 o
  -1   3  16      245.37      243.90      5.08 o
   0   3  16     1167.85     1184.82     13.96 o
  -2   4  16     5081.81     5238.88     55.04 o
  -1   4  16      129.90      130.10      6.59 o
   0   4  16     1036.16     1018.39     20.83 o
  -2   5  16     1391.37     1360.41     13.70 o
  -1   5  16      641.65      642.97      9.45 o
   0   5  16      778.50      761.35     18.26 o
  -3   6  16      572.74      572.23     19.17 o
  -2   6  16      474.59      453.73     11.59 o
   0   1  17      100.48      102.95      8.38 o
   0   2  17     2397.57     2395.98     28.50 o
  -1   3  17      402.63      376.53      8.10 o
   0   3  17      941.77      921.19     15.27 o
  -1   4  17       23.60       27.26      9.42 o
   0   4  17     1119.42     1114.98     18.75 o
  -2   5  17       25.78       33.69     10.60 o
  -1   5  17      555.83      535.47     12.90 o
   0   0  18     3578.40     3649.82    108.03 o
   0   1  18      456.79      458.37     10.34 o
  -1   2  18     1223.96     1209.64     17.86 o
   0   2  18      578.71      574.92     13.41 o
  -1   3  18       51.47       55.34     12.12 o
   0   3  18     1436.23     1442.91     22.26 o
  -2   4  18     1902.03     1879.59     34.91 o
  -1   4  18      182.28      180.52     12.43 o
   0   1  19      627.34      607.98     19.07 o
   0   2  19      969.43      925.91     23.20 o
 
